# Supplementary material for: Radioactive Labeling of Milk-Derived Exosomes with 99mTc and In Vivo Tracking by SPECT Imaging
Source: Nanomaterials (Basel). 2020 May 30;10(6):1062. doi: 10.3390/nano10061062 (PMC7352469; doi:10.3390/nano10061062)
Supplement: Supplementary file 1 [file nanomaterials-10-01062-s001.zip]

Archive with 3 entries (3 files):
- Supplementary files_Figure 2B_DLS available data.pdf
- Supplementary files_Figure 2C_HPLC available data.pdf
- Supplementary files_Figure1_2D_3_4_5 available data.pdf
